# Supplementary material for: Tomato Brown Rugose Fruit Virus: Survival and Disinfection Efficacy on Common Glasshouse Surfaces
Source: Viruses. 2023 Oct 11;15(10):2076. doi: 10.3390/v15102076 (PMC10611295; doi:10.3390/v15102076)
Supplement: Supplementary file 1 [file viruses-15-02076-s001.zip]

Archive with 1 entries (1 files):
- viruses-2637089-supplementary.pdf
